# Supplementary material for: Osteogenesis Imperfecta: Search for Mutations in Patients from the Republic of Bashkortostan (Russia)
Source: Genes (Basel). 2022 Jan 10;13(1):124. doi: 10.3390/genes13010124 (PMC8774438; doi:10.3390/genes13010124)
Supplement: Supplementary file 1 [file genes-13-00124-s001.zip]

Archive with 1 entries (1 files):
- genes-1527056 supplementary.pdf
